# Supplementary material for: Increased Production of Angiopoietin-like Protein 2 in a Ligature- and LPS-Induced Periodontitis Mouse Model May Promote Colorectal Tumor Progression
Source: J Clin Med. 2026 Mar 19;15(6):2359. doi: 10.3390/jcm15062359 (PMC13026960; doi:10.3390/jcm15062359)
Supplement: Supplementary file 1 [file jcm-15-02359-s001.zip]

Archive with 2 entries (2 files):
- Supplementary Figures.pdf
- ARRIVE.pdf
